# Supplementary material for: The Carboxyl Functionalized UiO-66-(COOH)2 for Selective Adsorption of Sr2+
Source: Molecules. 2022 Feb 11;27(4):1208. doi: 10.3390/molecules27041208 (PMC8879016; doi:10.3390/molecules27041208)
Supplement: Supplementary file 1 [file molecules-27-01208-s001.zip]

Archive with 1 entries (1 files):
- molecules-1577844-supplementary.pdf
